# Supplementary material for: Task-residual effective connectivity of motor network in transient ischemic attack
Source: Commun Biol. 2023 Aug 14;6:843. doi: 10.1038/s42003-023-05212-3 (PMC10425379; doi:10.1038/s42003-023-05212-3)
Supplement: Supplementary file 4 — Supplementary Data 1 [file 42003_2023_5212_MOESM4_ESM.xlsx]

## Sheet: Sheet1
Right hand movment connectivity
	SMA to rPMC	SMA to lPMC	SMA to rM1	SMA to lM1	rPMC to SMA	rPMC to lPMC	rPMC to rM1	rPMC to lM1	lPMC to SMA	lPMC to rPMC	lPMC to rM1	lPMC to lM1	rM1 to SMA	rM1 to rPMC	rM1 to lPMC	rM1 to lM1	lM1 to SMA	lM1 to rPMC	lM1 to lPMC	lM1 to rM1	rIPL to SMA	rIPL to rPMC	lIPL to SMA	lIPL to lPMC
HC-subj01	0.01746	0.046271	0.0104928	0.0405493	0.00783672	0.0573836	0.0209763	0.0537541	-0.00787757	-0.0457668	-0.00509221	9.53701e-05	0.00276528	-0.0126673	0.0704697	0.0326344	-0.00095723	-0.0194129	0.0603351	0.00848582	-0.0382959	-0.00930585	-0.0216369	0.0170205
HC-subj02	0.372329	0.325312	0.174309	0.231037	-0.476349	-0.445787	0.118252	-0.140421	0.152936	0.207491	0.0977654	0.104509	-0.156932	0.105997	-0.050746	0.019809	-0.19282	0.118152	-0.103358	-0.108697	0.0865003	-0.382609	0.0243077	-0.0296655
HC-subj03	0.0565712	-0.118655	-0.400489	0.0329687	0.207945	-0.109977	-0.0951989	0.0440966	0.339895	0.252946	-0.0304242	-0.00327833	0.146522	0.148202	0.168532	-0.0985974	-0.0216387	-0.13471	0.149196	-0.175674	0.132488	0.0792415	0.0439404	0.146145
HC-subj04	0.0209484	0.100259	0.0348547	0.0213558	-0.00413887	0.147523	0.0758556	0.0466956	-0.234097	-0.197056	-0.11897	-0.0873168	-0.0197924	-0.0440628	0.0967022	-0.0538354	-0.0441489	-0.00698075	0.138728	-0.0150939	-0.0308081	0.0416712	0.0204314	0.00606966
HC-subj05	0.137316	-0.0202043	0.234761	0.1099	0.142955	-0.0524334	0.140515	0.125977	0.0971652	0.0154727	-0.0671244	-0.0205915	-0.42381	-0.257467	-0.0477558	-0.12491	0.0626868	0.0441716	-0.00967775	0.0768965	0.204859	0.0262719	0.194614	0.0907673
HC-subj06	0.281188	0.101851	-0.091394	0.119136	-0.374914	-0.313084	0.0217593	-0.243869	0.190376	0.143136	-0.111049	0.0609741	-0.0287143	-0.164285	-0.0702334	-0.0635058	0.0948604	0.220911	-0.00467473	-0.217224	0.190352	0.0188198	0.203322	0.0582108
HC-subj07	0.213444	0.198204	0.00620208	0.14565	-0.252486	-0.226796	-0.125811	-0.0943798	-0.106035	0.0773166	0.00574443	0.0326796	0.0756598	0.16312	0.0288367	0.0797861	0.025129	-0.0497669	0.00869187	-0.188168	0.327918	-0.0466358	0.184746	-0.107314
HC-subj08	0.0588583	0.112736	0.0842946	0.0752408	-0.125628	0.0287548	-0.0270342	-0.0935071	0.000146333	-0.0282764	0.111123	-0.0440914	0.104955	0.0372986	-0.0982957	0.0458925	-0.018867	0.0870244	-0.209252	-0.0964613	-0.0284999	-0.0948883	0.149309	0.127881
HC-subj09	0.00897879	-0.045247	-0.0275053	-0.0152032	-0.0169425	-0.00751989	-0.0468834	-0.106532	0.111697	0.125328	0.069938	0.112944	0.015102	-0.0258513	-0.0553579	0.00160612	0.128127	0.0854799	0.0389092	-0.0126938	0.0613352	0.0243397	-0.0805019	-0.222559
HC-subj10	-0.0517688	0.00677388	-0.00395081	-0.267626	0.0201296	-0.0644998	0.223922	-0.0400419	0.0105166	-0.145412	-0.116346	0.024882	0.0590817	-0.0229259	0.104434	-0.0678227	0.169324	-0.105599	0.0625411	-0.118637	-0.148553	0.170838	0.193417	0.00683327
HC-subj11	-0.447223	-0.0294538	0.016221	-0.288399	0.526125	0.274587	0.0748752	0.512081	0.359089	-0.0277906	0.189803	-0.112178	0.147051	0.0849204	-0.228026	0.106742	0.217293	0.197029	0.100091	-0.35556	0.240425	0.611819	0.231141	0.194343
HC-subj12	0.412398	0.377601	0.0694217	0.210497	-0.291171	0.0984298	-0.161433	0.0273461	-0.0928067	-0.00197677	0.126016	0.123114	-0.113985	-0.0402441	-0.24776	-0.195535	-0.313251	-0.327652	0.170526	-0.0769775	-0.269325	-0.437376	-0.486281	-0.132105
HC-subj13	0.659993	0.665032	0.0418168	0.787716	0.138434	0.119653	0.051424	0.0808497	-0.969237	-0.198731	-0.0334719	-0.465536	0.31769	-0.114939	-0.0792164	0.156599	0.646909	0.150108	0.575827	0.21719	0.634975	0.242104	0.512157	-0.053768
HC-subj14	0.388807	0.202276	0.0945998	0.0270869	-0.134494	-0.490452	0.33879	0.0899884	0.291822	0.412974	0.00268582	0.0444944	-0.185653	-0.0772938	-0.437509	-0.0792752	-0.2561	-0.176909	-0.0402631	-0.000437385	0.00521559	-0.210027	-0.0363178	-0.0303748
HC-subj15	-0.0035219	0.145118	0.34209	0.114461	0.129604	-0.0367892	0.152238	-0.234246	-0.109477	-0.00271464	-0.401705	-0.389059	-0.0171283	-0.0721295	-0.388253	0.668398	-0.0589503	-0.103692	0.37739	-0.582418	0.0337009	0.199453	-0.327644	-0.425378
HC-subj16	0.0635251	-0.0681264	-0.0506522	0.0329342	-0.073075	-0.144692	-0.0904774	-0.11268	0.12439	0.0544055	0.109568	0.171322	0.0705614	0.0408648	0.0346714	0.0638114	0.110063	0.0809208	-0.0026262	-0.0200182	0.0117506	0.0063339	0.0164628	0.015224
HC-subj17	0.165587	-0.156863	0.0386503	-0.103887	0.291976	0.00852193	-0.0149242	-0.624273	-0.0824155	-0.100581	-0.119258	0.0999195	-0.172162	0.0637066	-0.000734409	-0.2051	0.0890621	0.472106	-0.141328	0.0925682	0.0550766	0.378927	-0.0717071	-0.139117
HC-subj18	0.0613188	-0.0529571	0.174215	0.0660053	-0.155972	-0.0825197	0.0102974	-0.161081	-0.0503448	0.0223908	0.0563297	0.00629352	-0.0445426	0.139334	-0.00600945	-0.0684699	0.025893	0.0958156	0.0129996	0.161597	0.042099	0.0415924	0.0145137	0.00892369
HC-subj19	0.0713407	-0.0591065	0.126057	-0.171073	-0.098648	-0.0475319	-0.0687907	0.00305641	0.208865	0.0259629	0.0134263	0.0201032	-0.0181007	-0.0153953	-0.196167	-0.155161	0.090373	0.02002	0.0743286	-0.0542209	0.0805772	0.0609346	0.113523	-0.0196097
HC-subj20	0.0620303	0.683665	-0.0630675	0.169045	-0.220869	-0.283518	0.0936586	-0.0607637	0.0296028	0.196069	0.225769	0.297538	-0.368338	0.0442584	-0.394348	-0.082274	-0.291566	0.051008	-0.0505251	0.0864382	0.421159	-0.0889291	0.04059	0.0977553
HC-subj21	0.0713407	-0.0591065	0.126057	-0.171073	-0.098648	-0.0475319	-0.0687907	0.00305641	0.208865	0.0259629	0.0134263	0.0201032	-0.0181007	-0.0153953	-0.196167	-0.155161	0.090373	0.02002	0.0743286	-0.0542209	0.0805772	0.0609346	0.113523	-0.0196097
HC-subj22	0.110422	0.0346841	-0.0204526	0.0700158	-0.0223249	-0.0167456	-0.0773819	-0.00802166	-0.0479644	-0.033213	-0.0707829	0.00357537	0.050798	0.0156997	-0.0438131	0.0151353	-0.110268	-0.0621004	-0.0544461	-0.12559	0.0742506	0.0574293	0.0713073	-0.043051
HC-subj23	-0.102846	0.18644	0.0439036	0.27793	0.227633	0.254531	0.00937041	-0.110993	0.267445	0.158541	-0.12752	0.408797	-0.172455	-0.218551	-0.571295	-0.157142	-0.254468	-0.209383	-0.448932	0.512194	-0.0299515	0.166792	0.0319368	0.180769
HC-subj24	0.394728	-0.0763851	0.210111	-0.0208712	-0.00223363	0.255634	0.174293	0.325749	-0.447457	-0.536501	-0.178264	-0.158956	-0.0781971	-0.0624764	0.184698	0.155291	-0.199569	-0.275937	0.365853	-0.0459675	0.374805	0.0662797	0.168341	-0.157499
HC-subj25	-0.335217	0.0731357	-0.115764	-0.453218	-0.200184	-0.0433097	0.33394	0.52451	-0.160687	0.00999515	-0.14329	0.0493961	0.266851	-0.255022	0.121701	0.0214148	0.390806	-0.0780623	-0.137631	0.247246	-0.128738	0.45472	-0.191719	0.209131
HC-subj26	-0.252815	-0.395045	0.147577	-0.380376	0.187466	-0.0116536	-0.102593	0.140179	0.165923	0.251488	-0.0525918	0.332302	-0.0533901	-0.0299643	0.0173505	-0.211535	0.500453	0.106767	0.0535343	-0.0869767	-0.0189742	0.104636	0.311897	-0.0634305
HC-subj27	-0.788314	0.562765	0.109686	0.402086	-0.469886	-0.83693	0.166332	-0.574321	-0.217873	0.58529	0.127399	0.128915	-0.300174	0.0173561	-0.181053	0.0402663	-0.305975	0.125929	0.294972	-0.101783	0.313313	-0.188332	0.50616	-0.0987516
HC-subj28	0.122118	-0.0949648	0.181167	0.062768	0.0203933	-0.163194	-0.0620919	-0.0446646	0.204747	0.172396	0.0677273	0.219091	-0.0374406	0.0575726	0.0708633	0.130423	0.0882172	-0.0196207	-0.0442812	-0.102809	-0.065729	-0.00183561	-0.0841088	-0.0716461
TIA-subj01	0.0915037	0.178492	0.00943646	0.0935284	-0.0784089	0.0497759	-0.139011	-0.0507308	-0.141852	-0.0872975	-0.0813194	-0.151179	0.0375031	0.00674702	0.0346433	0.0566631	-0.0251727	0.0713254	0.0989469	-0.025306	-0.00773756	0.00320409	0.0669435	-0.0445979
TIA-subj02	-0.0998832	-0.0747945	-0.105455	-0.0538514	-0.0608868	-0.0503366	0.131092	0.121037	0.061486	-0.0786465	0.0846112	0.0314415	0.0957811	0.0074007	0.0521256	-0.233431	-0.0560455	-0.0653591	0.0864001	0.374463	-0.0728209	0.0295269	0.0515554	0.203119
TIA-subj03	0.245219	0.366524	-0.338559	0.255157	0.00256913	0.307365	-0.162592	-0.201465	-0.314636	-0.106153	0.381746	-0.0108729	-0.271615	-0.277981	-0.488907	-0.0161719	-0.0103545	-0.0348561	-0.109324	0.0636863	-0.0915171	0.240859	-0.393217	-0.0191543
TIA-subj04	-0.468014	-0.303561	0.0175834	-0.0122925	-0.101963	0.297601	0.579885	-0.00469472	-0.105694	0.576814	0.46233	0.111584	0.220714	-0.49492	-0.54833	-0.128001	-0.0168673	0.109263	0.0567463	0.0498201	-0.0833973	-0.109569	0.145917	-0.115437
TIA-subj05	-0.0257131	-0.0412866	-0.102366	-0.00678102	-0.0499258	-0.0447297	-0.08014	0.00671227	-0.070801	-0.0749786	-0.0123319	0.0863327	-0.0292919	-0.0399896	-0.0570148	0.0667722	-0.0529062	-0.036466	-0.0595143	-0.0668733	-0.11805	-0.0572859	0.0575914	0.118138
TIA-subj06	0.391333	-0.346688	-0.0664073	-0.191677	-0.7409	-0.614584	-0.03203	-0.203292	0.737828	-0.444795	0.146295	0.353721	0.33862	-0.320688	0.155756	0.144759	0.450358	-0.282694	0.373277	-0.00425403	0.0976376	-0.448843	0.325366	0.313626
TIA-subj07	-0.286411	-0.0262855	-0.249286	-0.113501	-0.012629	0.124158	0.613156	0.00336935	0.0716987	-0.629742	-0.265996	0.341295	0.117086	0.12982	0.372252	0.251641	0.143097	-0.602455	0.0231471	-0.304751	-0.00759939	0.253425	-0.00716228	-0.276169
TIA-subj08	0.098856	-0.260513	0.538254	-0.287463	-0.252828	-0.323012	-0.285577	-0.140191	0.499368	-0.325578	0.0121129	0.203904	-0.234203	0.329119	-0.719489	-0.0570223	0.418196	-0.0722196	0.129564	-0.36547	-0.333206	0.0677939	-0.0959627	0.0297672
TIA-subj09	-0.202704	0.033122	0.117393	0.355774	-0.0640144	-0.0507762	-0.0298658	-0.221478	0.189882	-0.132218	0.155887	0.164743	0.102965	-0.0239328	0.033928	0.308283	-0.200477	0.10956	-0.135514	-0.243322	-0.0314375	-0.0259684	0.0469759	0.0260146
TIA-subj10	0.127677	0.211649	0.19564	0.141201	-0.0557178	-0.245899	0.141919	-0.0532268	0.00540814	0.161737	0.19526	0.157051	-0.11908	0.0644312	-0.120524	-0.0117548	-0.0940787	-0.0389527	-0.0396904	-0.106592	-0.0600083	-0.166487	-0.182485	-0.37054
TIA-subj11	0.22351	0.0958353	0.0424043	0.386337	-0.280289	0.0279551	-0.00170524	-0.162725	-0.213412	-0.0228428	-0.00413501	-0.0624507	0.0120697	-0.00510716	-0.0136842	0.00820289	-0.0332114	0.278854	0.149918	0.015935	0.138989	-0.0164401	0.225544	-0.00836944
TIA-subj12	-0.104841	-0.06361	-0.336096	-0.0731226	0.0109293	0.0528852	0.0266937	0.0301822	0.176836	-0.0189547	-0.127404	0.145819	0.228956	0.103742	0.361588	0.299535	0.117189	-0.0417193	0.148768	-0.126134	-0.0378679	-0.0583579	-0.0596441	0.0580716
TIA-subj13	0.0427983	0.0844277	0.266893	0.33091	-0.397988	0.187588	-0.227712	-0.400065	-0.373035	0.161402	-0.243462	-0.389108	-0.125083	0.279029	0.136304	-0.0769727	0.238974	0.144876	0.152003	0.264908	0.142863	-0.255293	0.166441	-0.258621
TIA-subj14	0.289224	0.0546502	0.149755	0.0884844	-0.377571	0.00278921	-0.50635	0.19961	0.0580371	0.109934	0.196459	-0.0543038	0.136148	-0.0471892	-0.111363	-0.54839	-0.360174	-0.492631	-0.0638109	0.301181	0.452751	-0.326181	0.295071	-0.0827257
TIA-subj15	0.269043	0.334492	-0.070583	0.303208	0.150622	0.135765	0.0384767	0.121654	-0.0798986	-0.13562	0.075465	0.368391	-0.476383	0.00535275	-0.203523	-0.166819	-0.492239	-0.256115	0.000427088	0.398969	0.135035	0.0972392	0.240487	-0.0665514
Left hand movment connectivity
	SMA to rPMC	SMA to lPMC	SMA to rM1	SMA to lM1	rPMC to SMA	rPMC to lPMC	rPMC to rM1	rPMC to lM1	lPMC to SMA	lPMC to rPMC	lPMC to rM1	lPMC to lM1	rM1 to SMA	rM1 to rPMC	rM1 to lPMC	rM1 to lM1	lM1 to SMA	lM1 to rPMC	lM1 to lPMC	lM1 to rM1	rIPL to SMA	rIPL to rPMC	lIPL to SMA	lIPL to lPMC
HC-subj01	0.0507767	0.0636074	0.166221	0.0189955	0.0942327	0.0697166	0.148171	0.00253941	0.032046	-0.0049795	0.135197	0.0148559	-0.126301	-0.206173	-0.124808	-0.106929	0.0218033	0.00719844	0.0461378	0.0831758	0.0514512	0.0741784	-0.00322553	-0.0327306
HC-subj02	-0.143258	0.122658	0.256998	0.176052	0.234845	0.32643	-0.307729	-0.212158	0.419164	-0.182721	0.152046	0.498117	-0.437184	-0.102738	-0.579555	-0.429835	0.359337	-0.388117	-0.0978267	0.378204	-0.262024	-0.29121	-0.0823132	-0.323557
HC-subj03	-0.694921	-0.354909	-0.368001	0.167497	0.503774	0.0133796	0.222293	0.033792	0.0339567	0.65633	-0.658537	0.107179	0.231531	0.382835	0.521808	-0.419161	-0.176667	-0.322122	-0.807266	-0.179024	-0.242732	0.384732	-0.148024	0.188951
HC-subj04	0.460965	0.098756	0.239771	0.0500391	0.0689732	0.346697	0.185791	0.105995	-0.686156	-0.356612	-0.175181	0.094752	-0.191866	-0.000173583	0.279368	0.0898355	-0.203088	-0.0969841	0.088027	-0.0582363	-0.0610672	-0.0795972	0.068791	-0.236085
HC-subj05	0.129335	0.134954	0.154877	0.211799	0.0308193	0.0730768	0.107249	0.048245	-0.093631	-0.0397555	0.0579705	-0.102671	-0.164441	-0.0742599	0.0129502	-0.149045	0.0701195	0.0912492	0.132155	0.142496	0.0984547	-0.0051139	0.109652	-0.0161858
HC-subj06	0.210241	-0.196196	0.215203	0.188897	-0.0568481	-0.199543	0.0254657	-0.0140953	0.471209	-0.0455003	-0.0101813	0.0634911	-0.121424	-0.0203699	-0.290275	-0.0265695	0.0624948	8.93535e-05	-0.140792	0.0246662	0.143017	-0.0141667	-0.210745	-0.00465696
HC-subj07	-0.100193	-0.44385	0.000483627	0.526014	0.268568	-0.240179	-0.0119586	0.0228749	0.232577	0.21866	-0.293269	-0.689956	0.21695	-0.206213	0.189223	-0.0112259	-0.62369	-0.500082	-0.216767	-0.269061	-0.022291	0.0554589	-0.385306	0.471257
HC-subj08	0.123661	-0.476224	0.233759	-0.430311	0.368996	-0.0904832	0.419211	-0.254345	0.322661	0.407383	0.156036	0.0495247	0.0778243	-0.0707646	-0.268333	-0.336729	-0.0331965	0.215715	0.513549	0.0745802	0.0419077	0.15896	-0.0586802	-0.117831
HC-subj09	0.0650867	0.365204	0.147524	-0.111809	0.16666	-0.0214787	0.0159751	0.103087	-0.263974	-0.178254	0.165581	-0.497227	-0.0507859	0.0883429	-0.0153209	-0.349161	0.344521	0.0539358	0.370044	-0.256543	0.0590045	0.184347	-0.0448414	-0.0111471
HC-subj10	0.0121181	-0.0374867	0.0922858	0.062683	-0.109533	-0.0534173	-0.0409163	0.00493924	-0.290253	0.140107	-0.133461	0.140904	0.00480913	0.0357254	0.135449	0.0789711	-0.0656621	0.0992294	0.0388715	-0.0234964	-0.100185	-0.0943927	-0.026597	-0.0485291
HC-subj11	-0.941209	-0.391451	-0.190437	-0.133463	-0.00718676	0.294463	0.514209	-0.0377126	0.483072	-0.035027	0.00184818	-0.166572	0.336536	-0.32075	-0.0302302	0.225943	-0.0308096	0.139686	0.210386	-0.23129	0.0960338	0.0168643	-0.603906	-0.0708166
HC-subj12	0.306958	0.337591	-0.149119	0.312213	0.169742	0.453649	-0.254993	0.454439	-0.487663	-0.342715	-0.153688	0.249974	0.0361254	0.0418392	-0.299652	-0.380332	-0.332934	-0.254647	0.694398	-0.0338708	-0.291353	-0.332574	-0.00607821	-0.0410517
HC-subj13	0.0636551	-0.0608965	-0.0802259	0.0343362	0.0549817	0.0352148	-0.118633	0.0128222	-0.138998	-0.11977	-0.0354274	0.122246	-0.0308828	0.176817	-0.231179	-0.00962623	0.0533794	0.0762941	-0.0919478	-0.193532	0.478553	0.503484	-0.0588859	-0.364842
HC-subj14	-0.510485	-0.191496	-0.429213	0.0342186	0.339363	-0.325913	-0.29038	0.116765	-0.170278	0.0498254	0.197125	-0.102951	-0.236628	0.262424	-0.0481063	-0.0867311	0.133829	-0.341258	0.226833	-0.0662209	-0.254314	-0.113454	0.11204	0.100819
HC-subj15	-0.0173478	-0.00352028	0.378322	0.361738	0.0680202	0.420963	0.0122682	-0.178251	-0.133394	0.174931	-0.0823573	-0.58933	-0.0937236	0.0492711	0.179532	0.322444	-0.165685	0.121229	0.481882	-0.0740764	-0.33318	0.0111641	-0.107495	0.739218
HC-subj16	-0.225714	0.10257	-0.0793928	-0.322057	0.0994162	-0.0320266	0.212175	0.38603	0.0623912	-0.137344	-0.0153094	-0.198166	0.324322	-0.174684	0.118478	0.00879935	0.36173	0.0439159	0.133275	0.346247	0.056342	0.0173631	0.0644653	-0.0688987
HC-subj17	0.258702	-0.140281	-0.234199	0.12023	-0.0999947	-0.156426	-0.857215	-0.283322	-0.0030002	-0.158143	0.301888	-0.0834462	0.286274	-0.00507264	-0.0535599	0.600863	0.155001	0.551281	-0.0286623	-0.176477	-0.176342	-0.301943	-0.101185	0.0533703
HC-subj18	-0.0197676	-0.0767961	0.181221	0.0147385	-0.158222	-0.00554453	0.0432374	0.0167424	-0.0719666	-0.0878843	0.0176473	-0.0342651	-0.106198	0.103669	-0.00363132	0.0592919	-0.16649	0.0778396	0.0269837	0.0570486	0.143483	-0.113261	-0.074249	0.0830281
HC-subj19	-0.0822963	-0.286003	-0.496001	0.0784593	-0.0620875	0.182752	0.165086	0.0267153	0.324918	-0.143075	0.426193	-0.0487743	0.370079	-0.101715	0.149638	-0.149565	0.0138415	-0.123422	0.0619672	-0.0733194	0.080658	0.0756257	0.0456107	-0.0189037
HC-subj20	0.211203	0.00297063	0.247439	0.20053	-0.65718	-0.0261187	-0.0516606	-0.0133276	0.0213284	-0.161215	0.0271763	0.148923	-0.19644	0.301023	-0.158377	-0.0207193	0.140387	0.152633	0.0190418	0.166807	0.264714	0.00429916	0.0646781	0.167425
HC-subj21	-0.0822963	-0.286003	-0.496001	0.0784593	-0.0620875	0.182752	0.165086	0.0267153	0.324918	-0.143075	0.426193	-0.0487743	0.370079	-0.101715	0.149638	-0.149565	0.0138415	-0.123422	0.0619672	-0.0733194	0.080658	0.0756257	0.0456107	-0.0189037
HC-subj22	-0.0407419	0.00197462	0.045088	0.103293	0.0340121	0.00743058	0.0538061	0.149809	0.0103698	-0.0329834	0.0365421	0.0778976	-0.0616943	-0.118804	-0.0851714	0.0183142	-0.0275112	-0.0673538	-0.0253831	0.0297034	0.0376921	-0.00405767	0.0297255	-0.0178086
HC-subj23	-0.162841	0.129621	0.267693	-0.0427483	0.294025	0.157874	0.284768	0.115547	-0.0758161	-0.326001	0.0556816	-0.0659922	-0.0102627	-0.410116	0.131968	-0.101976	0.109695	0.164073	0.111956	0.115476	0.0239497	0.0972104	0.0484735	-0.00811259
HC-subj24	0.180635	0.0069404	-0.0173691	0.240082	0.0767243	0.142131	0.204293	0.403965	-0.165981	-0.51922	-0.377506	0.0782327	0.266161	0.232123	0.136525	0.373922	-0.175042	-0.246632	0.490888	-0.330337	0.0928936	-0.00449329	0.137752	-0.209194
HC-subj25	-0.0922566	-0.192689	-0.360149	-0.348947	-0.217483	0.0851607	0.160739	0.110673	-0.270267	0.123173	0.409643	0.141682	0.347071	-0.106797	-0.11217	0.0786316	0.218521	-0.178112	-0.172729	0.248013	-0.146623	0.150483	-0.0655662	0.107466
HC-subj26	-0.245652	0.0398318	-0.025227	0.0309284	-0.0716393	-0.534925	-0.0809305	0.123985	0.14475	0.530261	0.512676	-0.188371	-0.0871059	0.225714	-0.310825	0.139642	-0.00662725	0.0286282	-0.310754	-0.202166	0.0174618	-0.231979	-0.127508	-0.599736
HC-subj27	0.121651	0.0801398	0.265377	0.11438	0.174633	0.0839881	0.149443	0.161816	-0.260129	-0.126955	-0.0651828	0.221546	0.0451016	-0.018328	0.208243	0.365019	-0.405201	-0.305835	0.163982	-0.175118	-0.0357104	0.0229956	-0.00592942	-0.0111292
HC-subj28	-0.212329	0.0677148	0.366646	-0.114968	0.115975	-0.116946	-0.358923	0.592187	0.45384	0.049421	0.530084	-0.29663	-0.266785	-0.50978	-0.0879145	-1.18232	0.217092	-0.149282	0.345884	0.335136	0.0331601	-0.0187242	-0.501827	-0.703546
TIA-subj01	0.435254	0.0405937	-0.029687	-0.231248	-0.0925274	-0.0790792	-0.125344	-0.541284	0.0334987	0.229035	-0.0100184	0.185237	0.121843	0.0675305	-0.00466231	0.0937767	0.398772	-0.280145	0.0927787	0.168126	-0.114968	0.0565879	-0.13247	0.18851
TIA-subj02	0.262568	0.210558	0.571446	0.0168013	-0.605503	-0.405714	0.10562	-0.378706	-0.105127	0.216343	0.249666	-0.162296	-0.366311	0.670692	0.0276037	-0.197715	0.207956	-0.206685	-0.115368	-0.136946	-0.35407	0.320749	-0.33553	0.0538269
TIA-subj03	-0.617834	-0.633135	0.373923	-0.42985	0.00391476	0.361192	-0.307953	0.499932	-0.104537	0.479865	-0.167303	0.380761	-0.412437	0.197807	0.329895	0.155516	0.253311	-0.0938601	-0.060693	-0.511364	-0.353442	-0.0068492	-0.35643	0.282567
TIA-subj04	-0.236416	0.356098	0.369736	0.0939339	-0.561131	-0.430621	-0.0286113	-0.572	-0.28893	0.839659	-0.140925	-0.238566	-0.265127	-0.278449	0.0288249	-0.00725219	0.381216	-0.0994145	0.377538	-0.121775	0.174649	-0.236175	0.194101	-0.39865
TIA-subj05	0.121771	0.240429	-0.0712136	0.0282665	0.214105	0.412732	-0.0384429	0.220216	-0.03705	-0.211328	0.352273	0.091541	-0.358585	-0.48655	-0.283473	-0.233647	0.00384429	-0.163527	0.201617	0.182937	0.0996644	0.0627726	-0.158137	0.071524
TIA-subj06	0.219634	0.620817	0.402764	-0.0461186	0.39404	0.79394	0.637391	0.793462	-0.258818	-0.108486	-0.269397	0.0703155	0.548864	0.078478	0.607114	0.328044	-0.120491	-0.76889	0.190912	0.0611781	0.174044	-0.493398	-0.0785393	0.0310264
TIA-subj07	0.529305	0.1154	0.369948	0.496417	-0.212088	0.538512	0.257543	0.514468	-0.0239244	-0.759537	-0.275316	-0.435102	-0.123507	0.813384	0.335513	0.349945	-0.0308138	0.654896	0.46675	0.225281	0.285909	0.277471	0.178817	-0.289915
TIA-subj08	0.0138752	0.0743639	0.386007	0.172464	-0.215889	-0.279337	-0.164725	-0.154137	0.235171	-0.0251036	0.276369	-0.0500039	-0.278248	0.136548	-0.290384	0.00233723	-0.164155	-0.0244394	-0.00274709	0.0350686	0.230997	-0.0728326	0.0240188	-0.173821
TIA-subj09	0.0514751	0.29578	-0.0208107	0.230512	-0.134755	0.0248221	-0.0419552	-0.0319317	-0.398101	0.0591879	-0.268894	-0.0315628	0.306018	-0.0954818	0.0187297	0.132157	-0.0815586	-0.127032	0.0875347	-0.251858	0.074317	0.100275	0.172577	-0.115912
TIA-subj10	0.56532	-0.288655	0.0331117	-0.543174	-0.36775	-0.0695679	0.116388	0.309033	0.0509512	-0.0861206	-0.304604	-0.187659	-0.281901	-0.0832469	0.144024	0.215638	-0.439951	-0.505916	0.38402	-0.381756	0.535684	-0.0728036	0.0343936	0.156086
TIA-subj11	0.384712	-0.0199087	0.121868	0.181829	0.171361	-0.130654	0.407059	0.38517	0.289277	0.197757	-0.408324	0.199208	-0.369352	-0.561635	-0.315403	-0.18982	0.0364612	0.039386	-0.2547	0.364229	0.0502195	0.108688	-0.155346	0.0123093
TIA-subj12	-0.128874	0.155927	0.644654	-0.44204	-0.202844	-0.0862127	-0.164079	-0.0208028	-0.0389736	0.0527613	0.267843	0.136855	-0.357201	0.0864784	-0.0545475	0.266185	-0.297809	0.209047	-0.123449	-0.615847	-0.319984	-0.00709969	-0.188402	0.0260377
TIA-subj13	-0.21371	-0.304037	-0.233263	-0.278216	-0.0688793	0.302965	0.0884413	0.243255	0.131513	0.0743449	0.174892	0.23426	0.392638	-0.168334	-0.126424	-0.0749286	0.224412	-0.114823	-0.0106169	0.305536	-0.321702	0.325495	-0.132563	0.193697
TIA-subj14	-0.540287	-0.04455	-0.58966	0.0081425	0.692771	-0.135132	0.654717	0.0231337	0.00905583	0.290646	0.378294	-0.0108304	0.6075	0.850826	-0.137255	-0.210677	0.0121299	0.12816	0.0496626	-0.0519559	0.194108	0.131389	-0.256402	0.253995
TIA-subj15	0.0492982	-0.0739269	-0.214096	-0.261511	0.168104	0.155521	-0.299031	-0.390803	0.113989	0.205438	-0.257556	-0.224863	0.070126	0.405376	0.232293	0.152415	0.130653	0.244434	0.196991	0.458832	-0.118366	-0.0301684	-0.0586009	-0.0438033
