# Supplementary material for: Task-residual effective connectivity of motor network in transient ischemic attack
Source: Commun Biol. 2023 Aug 14;6:843. doi: 10.1038/s42003-023-05212-3 (PMC10425379; doi:10.1038/s42003-023-05212-3)
Supplement: Supplementary file 5 — Supplementary Data 2 [file 42003_2023_5212_MOESM5_ESM.xlsx]

## Sheet: Sheet 1
	PREC to lIPC	PREC to mPFC	PREC to rIPC	lIPC to PREC	lIPC to mPFC	lIPC to rIPC	mPFC to PREC	mPFC to lIPC	mPFC to rIPC	rIPC to PREC	rIPC to lIPC	rIPC to mPFC
HC-subj01	-0.025817	-0.194794	-0.219078	0.0134015	-0.178188	-0.190615	0.269713	0.326419	0.302837	0.126552	0.0283909	-0.0461906
HC-subj02	-0.0738577	-0.661583	-0.196915	0.0554802	-0.240159	-0.0450771	0.0707243	0.0762133	0.116357	0.236095	0.0866708	-0.41972
HC-subj03	-0.184126	0.350739	0.486454	-0.895331	0.524585	-0.616649	-0.47406	-0.0920564	0.00874079	-0.402033	0.565724	-0.0662434
HC-subj04	-0.247701	0.553781	-0.148915	0.463486	-0.175532	-0.393126	-0.480085	-0.33472	0.519826	-0.63432	0.151874	-0.155012
HC-subj05	0.000290032	-0.266626	-0.340627	0.22142	-0.302061	-0.187832	0.0524098	0.205703	0.506372	0.332862	0.354402	-0.284452
HC-subj06	-0.899921	-0.612673	-0.300716	0.30491	-0.0442706	0.544887	0.0872856	0.0790133	-0.0544582	0.205808	-0.365983	-0.00741023
HC-subj07	-0.549269	0.412845	-0.3716	0.152959	0.403145	-0.355373	-0.141037	-0.740555	-1.23198	-0.145716	0.746812	-0.124889
HC-subj08	-0.0875945	0.0303152	0.0523729	-0.16587	-0.245649	0.181879	0.175386	0.307408	0.395392	-0.206754	-0.218184	-0.562052
HC-subj09	-0.467245	-0.335735	0.720549	0.228348	0.228373	-0.00906629	0.430087	0.0767178	0.248414	0.0882016	-0.478846	-0.571215
HC-subj10	0.138617	-0.251272	0.249021	0.0151219	-0.465453	-0.12122	0.148878	0.234357	0.0212508	-0.130166	-0.135736	0.255197
HC-subj11	0.108002	0.202869	-0.187438	0.014922	-0.365041	0.165125	-0.0160833	0.354724	-0.146906	0.0497231	-0.516842	-0.0898714
HC-subj12	-0.335902	-0.277214	-0.0536303	0.0510697	-0.36133	0.243209	0.319949	0.147152	0.0914086	0.140111	-0.363904	-0.45432
HC-subj13	-0.505547	0.186535	0.779017	-0.176338	0.312419	-0.701075	0.852151	-0.258918	0.137859	-0.429251	0.400931	-0.315327
HC-subj14	0.388462	0.391078	0.0465437	-0.561361	0.62943	-0.560937	-0.641166	0.298371	-0.783224	0.377762	0.040488	0.0277647
HC-subj15	-0.735384	0.0523339	-0.641163	0.573672	-0.861195	-0.340854	-0.11919	-0.754963	0.793817	0.171955	0.422811	-0.652877
HC-subj16	-0.340724	-0.238273	-0.343843	-0.0303386	-0.0950523	0.723298	0.0664431	0.0973621	0.035568	0.351045	-0.285846	0.0306396
HC-subj17	0.0483064	-0.442294	-0.158777	0.0744516	0.425286	0.378599	-0.0907456	-0.536525	-0.297302	0.111193	-0.112482	0.0328907
HC-subj18	-0.0159458	0.219257	-0.000309949	-0.0216675	-0.14647	0.136727	-0.125002	0.147827	-0.278762	0.0495544	0.0148083	0.0616327
HC-subj19	-0.590328	-0.725139	-0.566093	0.353169	-0.246876	0.349049	-0.361433	0.49256	0.19389	0.548937	-0.0657337	-0.384584
HC-subj20	-0.724487	-0.405478	-1.17047	0.337409	0.109503	-0.156588	0.438402	-0.00222599	-0.224986	-0.149938	0.93625	0.0870032
HC-subj21	-0.590328	-0.725139	-0.566093	0.353169	-0.246876	0.349049	-0.361433	0.49256	0.19389	0.548937	-0.0657337	-0.384584
HC-subj22	0.061	0.163152	-0.0936949	0.147461	0.300099	-0.102056	-0.194099	-0.289364	-0.227407	0.205878	0.311103	0.0574835
HC-subj23	0.165683	-0.53236	-0.768592	-0.0435281	-0.0307992	-0.122425	0.555398	-0.00106601	-0.275354	0.176531	0.223383	0.638004
HC-subj24	0.548232	-0.379914	0.0231756	-0.536514	-0.44886	0.252475	0.47757	-0.0553722	-0.0961876	-0.173983	-0.187581	0.116267
HC-subj25	0.0192004	0.115299	0.0594303	-0.0126096	-0.00824602	0.0011347	-0.0513678	0.0462632	0.124921	-0.121039	-0.0917961	-0.100891
HC-subj26	0.130154	0.220834	0.37772	0.0426125	0.0890006	0.0637155	-0.515386	0.0985381	-0.271649	0.1953	0.0467759	0.152203
HC-subj27	-0.0726333	-0.22068	0.0024928	0.144269	-0.234349	0.242674	0.17385	0.312349	0.134607	-0.0864966	0.0650054	-0.419672
HC-subj28	-0.113251	-0.637216	-0.618102	0.262235	0.0683654	0.155429	0.18191	-0.323872	0.328067	0.273326	-0.13404	-0.357499
TIA-subj01	-0.111406	-0.202124	-0.184463	0.0940415	-0.0376706	-0.086008	0.192262	0.293008	0.0532801	0.169787	0.0572052	0.10532
TIA-subj02	-0.124151	-0.37285	-0.238596	0.0499498	0.075637	-0.276074	0.164189	0.134825	-0.307505	0.14536	0.230081	0.443641
TIA-subj03	-0.789175	-0.414572	0.00190516	0.342157	-0.229382	0.97175	-0.0261661	0.150218	0.0520526	0.51015	-0.213226	-1.03398
TIA-subj04	-0.227333	0.0607502	-0.0874155	-0.0378398	0.163642	0.166258	-0.0405283	-0.225352	-0.364454	0.143472	0.167101	0.154863
TIA-subj05	0.10242	-0.0830883	0.154309	-0.353854	-0.802332	-0.811042	0.182668	-0.309306	0.727807	0.282806	0.529223	-0.1506
TIA-subj06	-0.15168	-0.371648	-0.0311282	0.0218728	-0.104469	-0.251396	-0.075775	-0.00531843	-0.151427	-0.0369747	0.535474	-0.0614721
TIA-subj07	-0.246923	0.390093	-0.170571	0.014472	-0.721094	-0.216763	-0.229022	0.0401371	0.487897	-0.263813	0.589626	-0.341311
TIA-subj08	0.0769675	0.293431	-0.597794	0.0820257	0.652746	-0.653672	-0.040311	-0.848636	-0.500913	0.680013	0.0656434	-0.44626
TIA-subj09	0.123447	0.109998	-0.0288989	-0.128728	-0.236761	0.147238	0.17985	0.412474	0.427738	-0.0235789	-0.0594754	-0.488162
TIA-subj10	-0.347781	-0.213041	-0.149145	0.0913926	-0.0296722	0.315485	0.0763055	-0.195499	-0.198225	0.0745773	-0.486515	-0.167883
TIA-subj11	-0.15433	-0.286822	0.0257769	0.0271809	0.295769	0.617742	0.00175184	0.495452	0.320077	0.0586933	-0.315619	-0.833085
TIA-subj12	-0.186751	0.17008	-0.212649	0.143563	-0.184895	0.605893	-0.0898413	-0.904127	-0.690566	0.172685	-0.145959	0.496474
TIA-subj13	-0.329862	-0.164996	0.00689026	0.202079	0.424629	-0.379522	0.162173	-0.152746	-0.584178	0.031975	0.314975	0.272188
TIA-subj14	0.672172	-0.185388	0.0433237	0.0664624	-1.26691	-0.0393672	0.269008	0.135587	0.269581	-0.0569327	0.449201	-0.0791271
TIA-subj15	0.0599191	0.282598	-0.107278	-0.246699	-0.582177	0.287415	0.0630322	0.526635	0.00698516	0.0151099	-0.315946	-0.111932
