# Supplementary material for: Task-residual effective connectivity of motor network in transient ischemic attack
Source: Commun Biol. 2023 Aug 14;6:843. doi: 10.1038/s42003-023-05212-3 (PMC10425379; doi:10.1038/s42003-023-05212-3)
Supplement: Supplementary file 7 — Supplementary Data 4 [file 42003_2023_5212_MOESM7_ESM.xlsx]

## Sheet: Sheet1
	ABCD2 score	lPMC to rM1	rIPL to SMA	rM1 to SMA
TIA-subj01	5	-0.0813194	-0.00773756	0.121843
TIA-subj02	6	0.0846112	-0.0728209	-0.366311
TIA-subj03	5	0.381746	-0.0915171	-0.412437
TIA-subj04	6	0.46233	-0.0833973	-0.265127
TIA-subj05	5	-0.0123319	-0.11805	-0.358585
TIA-subj06	4	0.146295	0.0976376	0.548864
TIA-subj07	4	-0.265996	-0.00759939	-0.123507
TIA-subj08	5	0.0121129	-0.333206	-0.278248
TIA-subj09	5	0.155887	-0.0314375	0.306018
TIA-subj10	6	0.19526	-0.0600083	-0.281901
TIA-subj11	4	-0.00413501	0.138989	-0.369352
TIA-subj12	5	-0.127404	-0.0378679	-0.357201
TIA-subj13	3	-0.243462	0.142863	0.392638
TIA-subj14	4	0.196459	0.452751	0.6075
TIA-subj15	4	0.075465	0.135035	0.070126
